# Supplementary material for: Water-Deficit Stress in the Epiphytic Elkhorn Fern: Insight into Photosynthetic Response
Source: Int J Mol Sci. 2023 Jul 27;24(15):12064. doi: 10.3390/ijms241512064 (PMC10418323; doi:10.3390/ijms241512064)
Supplement: Supplementary file 1 [file ijms-24-12064-s001.zip]

Archive with 1 entries (1 files):
- ijms-2501138-supplementary.pdf
